# Supplementary material for: Patchiness of phytoplankton and primary production in Liaodong Bay, China
Source: PLoS One. 2017 Feb 24;12(2):e0173067. doi: 10.1371/journal.pone.0173067 (PMC5325570; doi:10.1371/journal.pone.0173067)
Supplement: S1 Dataset — (XLS) [file pone.0173067.s001.xls]

## Sheet: Data
Item	Station	Year	Depth	Temperature	Salinity	Dissolved Oxygen	Chl a	Secchi depth	pH	Dissolved inorganic nitrogen	Silicate	Phosphate	Suspended particulate matter	Photosynthetic rate	Photosynthetic assimilation number
Unit			m	ºC	PSU	mg L–1	mg m–3	m		µM	µM	µM	mg L–1	mg C m–3 h–1	mg C mg–1 Chl a h–1
Data	100	2013	5.4	23	27.7	9	2.31	1	8.026	41.38	4.05	0.046	44	14.904	6.4519
	94	2013	5.5	22.1	27.7	9.1	6.29	1	7.986	42.34	4.28	0.012	61	21.768	3.4607
	95	2013	5.1	22	27.6	8.8	3.57	0.75	8.021	43.62	4.34	0.014	86	10.674	2.9898
	79	2013	5	22.3	27.8	9	3.44	0.9	8.049	35.64	4.73	0.057	96	13.884	4.036
	96	2013	6.8	22.6	27.7	9.2	3.3	1.15	8.084	33.71	3.38	0.068	49	16.195	4.9074
	97	2013	7.5	22.6	27.6	9	3.62	1.07	8.086	38.31	2.9	0.02	64	16.881	4.6633
	80	2013	5.1	23	27.7	9.2	2.86	1	8.098	35.58	4.9	0.02	81	18.772	6.5635
	81	2013	6.4	22.9	27.9	9.4	2.53	1.07	8.115	31.8	5.53	0.083	66	14.947	5.908
	60	2013	4.4	22.9	27.7	9.6	7.16	1	8.123	42.7	7.91	0.003	97	46.382	6.478
	61	2013	4.5	22.7	27.6	9.1	3.23	0.76	8.093	37.13	8.68	0.07	80	16.922	5.2391
	82	2013	6.1	22.7	27.4	10	8.93	1.05	8.179	58.19	7.38	0.048	30	47.053	5.269
	83	2013	4.1	23.2	27.6	10.1	10.87	1.17	8.143	24.65	10.12	0.046	81	88.803	8.1695
	84	2013	4.4	23.6	27	9.8	9.53	0.9	8.139	39.15	13.76	0.045	121	84.289	8.8446
	85	2013	4.8	23.2	26.2	10.1	6.71	1.03	8.2	54.4	16.31	0.043	87	50.329	7.5005
	86	2013	5.6	24.9	21.9	11.6	8.33	0.81	8.312	74.89	18.44	0.048	40	87.245	10.474
	87	2013	5.7	24.7	21.6	11.2	8.17	0.73	8.27	63.65	13.01	0.153	174	81.583	9.9856
	66	2013	5.3	24.6	23.4	10.9	7.07	1	8.021	78.45	17.64	0.111	15	78.527	11.107
	46	2013	5.1	24.2	20.1	9.8	6.15	0.6	8.175	88.37	20.45	0.102	69	55.431	9.0131
	45	2013	5.4	24.7	23.4	10.4	9.97	0.57	8.261	72.68	21.05	0.074	54	93.946	9.4229
	65	2013	6.2	23.9	22.8	9.5	7.83	0.75	8.217	74.57	17.66	0.139	73	65.706	8.3916
	44	2013	5.2	25	22.8	10.3	9.51	1	8.185	58.32	17.18	0.076	69	108.64	11.424
	64	2013	6.8	23.9	24	10.1	5.44	1.12	8.226	39.49	12.64	0.107	3	50.079	9.2057
	63	2013	5.6	24.1	24.6	10.2	6.91	1.15	8.181	30.68	11.7	0.133	1	71.878	10.402
	62	2013	6	23.7	24.3	10.6	19.85	1.1	8.195	22.88	7.48	0.053	73	176.44	8.8886
	88	2013	4.4	23.5	24.4	8	3.69	0.44	8.088	97.35	20.37	0.11	72	25.283	6.8519
	89	2013	3.9	23.5	23.7	8.1	7	0.6	8.09	110.53	17.49	0.177	36	54.58	7.7972
	90	2013	3.3	23.7	23.5	8.3	9.94	0.63	8.128	110.87	19.37	0.224	78	89.432	8.9972
	69	2013	2.8	23.4	23.4	8.2	6.64	0.13	8.129	109.8	16.39	0.106	154	34.607	5.2119
	68	2013	3.9	23.4	23.8	8.6	8.06	0.6	8.151	110.15	19.99	0.193	34	60.176	7.466
	67	2013	4.5	23.7	24.8	8.2	3.39	1	8.129	49.59	8.03	0.029	55	31.922	9.4165
	47	2013	3.7	24.2	24.4	7.8	3.32	0.4	8.03	91.65	22.48	0.143	128	29.174	8.7873
	29	2013	1.7	23.7	23.9	7.4	3.82	0.25	7.995	113.52	23.25	0.209	378	31.781	8.3197
	28	2013	5.7	24.1	24.6	7.7	4.44	0.3	8.012	101.78	25.58	0.207	112	30.699	6.9141
	27	2013	3.8	24	26.1	8	2.38	0.68	8.064	44.28	14.26	0.038	179	23.132	9.7192
	26	2013	2.5	23.7	27.7	7.8	4.72	1.05	8.017	30.37	11.87	0.058	42	53.732	11.384
	91	2013	6	24	23	9.3	5.69	1.2	8.19	92.22	9.33	0.059	8	57.178	10.049
	92	2013	7.1	24.3	22.9	9.4	2.16	1.15	8.188	102.13	11.51	0.076	70	21.883	10.131
	71	2013	6.6	24.2	23.1	8.3	5.51	0.9	8.177	100.65	11.47	0.12	41	51.911	9.4213
	70	2013	6.2	23.8	23.8	7.4	5.83	1.25	8.172	80.04	8.89	0.076	37	55.218	9.4714
	99	2013	6.7	24.3	25.6	4	3.95	1.1	7.988	55.68	3.83	0.075	12	40.18	10.172
	98	2013	6.6	26.5	25.4	4.5	2.28	1.3	8.056	58.97	7.94	0.041	42	19.145	8.3971
	93	2013	6.8	25.4	24.7	4.6	4.26	1.1	7.999	72.95	15.77	0.074	12	45.181	10.606
	76	2013	6	26.8	22.7	4.2	2.4	1.3	8.204	74.1	23.99	0.022	38	18.054	7.5223
	56	2013	4.8	26.7	21.3	4.7	6.9	1.5	8.178	124.54	34.24	0.17	88	60.83	8.816
	55	2013	5.4	27	18.3	3.3	7.68	1.35	8.25	165.84	47.05	0.167	60	54.217	7.0595
	75	2013	7	27.5	19.5	4.5	8.08	1.15	8.358	120.13	36.21	0.001	5	36.703	4.5424
	74	2013	6.9	28	16.9	4	8.99	1.5	8.487	153.01	40.28	0.057	29	30.223	3.3618
	54	2013	4.8	27.2	18.6	5	9.69	1.4	8.329	132.9	30.97	0.031	42	63.691	6.5728
	73	2013	6	27.3	17.7	4.2	9.26	1.51	8.615	145.66	33.86	0.01	18	54.679	5.9048
	72	2013	9.4	26.6	21	6.8	8.77	1.4	8.632	74.5	7.82	0.02	70	64.843	7.3937
	52	2013	5.9	26.6	17	4.2	15.28	1	8.758	149.45	37.79	0.02	7.6	117.44	7.6861
	34	2013	2	26.8	20.6	8.7	6.13	1.04	8.247	129.44	28.01	0.071	18	59.746	9.7464
	23	2013	8	26.6	14.2	5.6	3.13	0.95	7.846	199.67	50.41	0.144	61.5	21.622	6.908
	21	2013	6.4	26.2	22.3	6.5	8.21	0.6	8.107	102.83	17.14	0.077	61.5	61.801	7.5275
	20	2013	1.8	26.7	21.9	7	3.91	0.5	8.174	102.34	16.35	0.072	41.6	33.277	8.5109
	78	2013	2.07	24.7	19.1	3.7	6.96	0.8	8.95	179.95	74.34	0.142	9.3	96.727	13.898
	77	2013	2.3	26.6	23.3	3.4	7.08	1.19	8.29	85.99	47.02	0.064	19.5	75.788	10.705
	57	2013	1.7	27.2	20.5	3.9	4.9	1.01	8.232	157.42	67.12	0.06	0.5	39.623	8.0864
	59	2013	4.5	27.2	21.7	3.1	1.35	1.11	8.029	124.51	39.63	0.104	15.5	8.439	6.2511
	41	2013	5.3	27.1	21.4	3.3	5.09	1.04	8.182	129.92	42.58	0.099	11	31.552	6.1988
	42	2013	3.7	27.1	18.8	3	3.19	0.62	8.078	185.17	59.3	0.132	45.5	18.859	5.912
	1	2013	0.6	27.4	1	13.3	11.2	0.1	7.924	183.14	117.19	0.284	105	54.723	4.886
	2	2013	0.1	27.2	2.7	10.8	5.76	0.1	8.038	220.24	111.95	0.34	33	53.088	9.2166
	3	2013	2.2	27.3	6.7	8.2	1.54	0.1	7.937	238.31	107.66	0.21	508	5.4421	3.5338
	7	2013	0.6	28.2	5.4	7.9	1.66	0.1	7.901	238.87	107.81	0.231	592	4.3318	2.6095
	17	2013	0.6	28	9.2	7.2	4.79	0.1	8.037	216.16	92.92	0.201	161	14.869	3.1042
